# Supplementary material for: Ndufs1 Deficiency Aggravates the Mitochondrial Membrane Potential Dysfunction in Pressure Overload-Induced Myocardial Hypertrophy
Source: Oxid Med Cell Longev. 2021 Mar 3;2021:5545261. doi: 10.1155/2021/5545261 (PMC7952157; doi:10.1155/2021/5545261)
Supplement: Supplementary Materials — Additional file 1 Table S1: Gene Ontology enrichment terms for differentially expressed genes identified based on the scRNA-seq of pressure overload-induced myocardial hypertrophy. Additional file 2: Table S2: pathways correlated with pressure overload-induced myocardial hypertrophy based on time series-related GSEA. Additional file 3: Table S3: the oxidative phosphorylation score of single cardiomyocytes was calculated by GSVA. Additional file 4: Table S4: the cellular compartment-specific protein-protein interaction network of NDUFS1. Additional file 5: Table S5: biological process enrichment analyses of NDUFS1. [file 5545261.f1.zip]

Archive with 5 entries (5 files):
- Table S1 Gene ontology term enrichment analysis.doc
- Table S2 GSEA results in the progression of myocardial hypertrophy based on time-serial analysis.doc
- Table S3 GSVA oxidative phosphorylation score.doc
- Table S4 The cellular compartment-specific protein-protein interaction network of NDUFS1.doc
- Table S5 NDUFS1 biological processes enrichment analyses.doc
